# Supplementary material for: HDAC Screening Identifies the HDAC Class I Inhibitor Romidepsin as a Promising Epigenetic Drug for Biliary Tract Cancer
Source: Cancers (Basel). 2021 Jul 31;13(15):3862. doi: 10.3390/cancers13153862 (PMC8345689; doi:10.3390/cancers13153862)
Supplement: Supplementary file 1 [file cancers-13-03862-s001.zip]

Archive with 1 entries (1 files):
- cancers-1292273-supplementary.pdf
